# Supplementary material for: Gene expression profiling in the intestinal mucosa of obese rats administered probiotic bacteria
Source: Sci Data. 2017 Dec 12;4:170186. doi: 10.1038/sdata.2017.186 (PMC5726311; doi:10.1038/sdata.2017.186)
Supplement: Supplementary file 1 [file sdata2017186-isa1.zip]

Archive with 3 entries (3 files):
- i_Investigation.txt
- s_study_Fontana.txt
- a_assay_Fontana.txt
