# Supplementary material for: Gene expression profiling in the intestinal mucosa of obese rats administered probiotic bacteria
Source: Sci Data. 2017 Dec 12;4:170186. doi: 10.1038/sdata.2017.186 (PMC5726311; doi:10.1038/sdata.2017.186)
Supplement: Supplementary file 1 [file sdata2017186-isa1.zip › i_Investigation.txt]

# Investigation File generated for Scientific Data with Investigation File Authoring Tool version 0.1.0 on 10/11/2017 - This metadata file is CC0
ONTOLOGY SOURCE REFERENCE
Term Source Name	NCBITAXON	UBERON	PATO	UO	EFO	OBI	SO	XCO
Term Source File	http://data.bioontology.org/ontologies/NCBITAXON	http://data.bioontology.org/ontologies/UBERON	http://data.bioontology.org/ontologies/PATO	http://data.bioontology.org/ontologies/UO	http://data.bioontology.org/ontologies/EFO	http://data.bioontology.org/ontologies/OBI	http://data.bioontology.org/ontologies/SO	http://data.bioontology.org/ontologies/XCO
Term Source Version	2016AB	releases/2014-06-15	unknown	unknown	2.89	2014-08-18	unknown	4.18
Term Source Description	National Center for Biotechnology Information (NCBI) Organismal Classification	Uber Anatomy Ontology	Phenotypic Quality Ontology	Units of Measurement Ontology	Experimental Factor Ontology	Ontology for Biomedical Investigations	Sequence Types and Features Ontology	Experimental Conditions Ontology
INVESTIGATION
Investigation Identifier
Investigation Title
Investigation Description
Investigation Submission Date
Investigation Public Release Date
INVESTIGATION PUBLICATIONS
Investigation PubMed ID
Investigation Publication DOI
Investigation Publication Author List
Investigation Publication Title
Investigation Publication Status
Investigation Publication Status Term Accession Number
Investigation Publication Status Term Source REF
INVESTIGATION CONTACTS
Investigation Person Last Name
Investigation Person Mid Initials
Investigation Person First Name
Investigation Person Address
Investigation Person Phone
Investigation Person Fax
Investigation Person Email
Investigation Person Affiliation
Investigation Person Roles
Investigation Person Roles Term Accession Number
Investigation Person Roles Term Source REF
STUDY
Study Identifier	10.1038/sdata.2017.186
Study Title	Gene expression profiling in the intestinal mucosa of obese rats administered probiotic bacteria
Study Submission Date	25/07/2017
Study Public Release Date	12/12/2017
Study Description	http://www.nature.com/articles/sdata2017186#abstract
Study File Name	s_study_Fontana.txt
Comment[Subject Keywords]	//;//
Comment[Manuscript Licence]	CC BY-4.0
Comment[Experimental Metadata Licence]	CC0
Comment[Supplementary Information File Name]	
Comment[Supplementary Information File Type]	x-zip-compressed
Comment[Supplementary Information File URL]	http://www.nature.com/articles/sdata2017186#supplementary-information
Comment[Data Repository]	Gene Expression Omnibus
Comment[Data Record Accession]	GSE73848
Comment[Data Record URI]	https://www.ncbi.nlm.nih.gov/geo/query/acc.cgi?acc=GSE73848
STUDY DESIGN DESCRIPTORS
Study Design Type	genotype design	strain comparison design
Study Design Type Term Accession Number	http://www.ebi.ac.uk/efo/EFO_0001748	OBI:0001464
Study Design Type Term Source REF	EFO	OBI
STUDY PUBLICATIONS
Study PubMed ID	""
Study Publication DOI	doi:10.1038/s41598-017-02203-3
Study Publication Author List	""
Study Publication Title	""
Study Publication Status	published
Study Publication Status Term Accession Number	
Study Publication Status Term Source REF	
STUDY FACTORS
Study Factor Name	genotype	probiotic strain received	replicate
Study Factor Type	genotype	experimental condition	biological replicate
Study Factor Type Term Accession Number	SO:0001027	XCO:0000000	http://www.ebi.ac.uk/efo/EFO_0002091
Study Factor Type Term Source REF	SO	XCO	EFO
STUDY ASSAYS
Study Assay Measurement Type	transcription profiling assay
Study Assay Measurement Type Term Accession Number	OBI:0000424
Study Assay Measurement Type Term Source REF	OBI
Study Assay Technology Type	DNA microarray
Study Assay Technology Type Term Accession Number	OBI:0400148
Study Assay Technology Type Term Source REF	OBI
Study Assay Technology Platform	""
Study Assay File Name	a_assay_Fontana.txt
STUDY PROTOCOLS
Study Protocol Name	Experimental design	DNA microarray
Study Protocol Type	study design	microarray assay
Study Protocol Type Term Accession Number	OBI:0500000	OBI:0001985
Study Protocol Type Term Source REF	OBI	OBI
Study Protocol Description		
Study Protocol URI	""	""
Study Protocol Version		
Study Protocol Parameters Name	""	array; manufacturer
Study Protocol Parameters Name Term Accession Number	""	""
Study Protocol Parameters Name Term Source REF	""	""
Study Protocol Components Name	""	""
Study Protocol Components Type	""	""
Study Protocol Components Type Term Accession Number	""	""
Study Protocol Components Type Term Source REF	""	""
STUDY CONTACTS
Study Person Last Name	Plaza-Díaz	Robles-Sánchez	Abadía-Molina	Sáez-Lara	Vilchez-Padial	Gil	Gómez-Llorente	Fontana
Study Person First Name	Julio	Cándido	Francisco	María José	Laura María	Ángel	Carolina	Luis
Study Person Mid Initials								
Study Person Email	jrplaza@ugr.es	""	""	""	""	""	""	fontana@ugr.es
Study Person Phone								
Study Person Fax								
Study Person Address								
Study Person Affiliation	Department of Biochemistry and Molecular Biology II, School of Pharmacy, University of Granada, Granada 18071, Spain	Department of Biochemistry and Molecular Biology II, School of Pharmacy, University of Granada, Granada 18071, Spain	Department of Cell Biology, School of Sciences, University of Granada, Granada 18071, Spain	Institute of Nutrition and Food Technology ‘José Mataix’, Biomedical Research Center, Parque Tecnológico Ciencias de la Salud, University of Granada, Granada 18016, Spain	Institute of Nutrition and Food Technology ‘José Mataix’, Biomedical Research Center, Parque Tecnológico Ciencias de la Salud, University of Granada, Granada 18016, Spain	Department of Biochemistry and Molecular Biology II, School of Pharmacy, University of Granada, Granada 18071, Spain	Department of Biochemistry and Molecular Biology II, School of Pharmacy, University of Granada, Granada 18071, Spain	Department of Biochemistry and Molecular Biology II, School of Pharmacy, University of Granada, Granada 18071, Spain
Study Person Roles								
Study Person Roles Term Accession Number								
Study Person Roles Term Source REF								
Comment[Study Person ORCID]						0000-0001-7663-0939	0000-0003-3948-1473	
Comment[Funder]								
Comment[FundRef ID]								
Comment[Funder Term Source REF]								
Comment[Grant Identifier]								
