# Supplementary material for: Gene expression profiling in the intestinal mucosa of obese rats administered probiotic bacteria
Source: Sci Data. 2017 Dec 12;4:170186. doi: 10.1038/sdata.2017.186 (PMC5726311; doi:10.1038/sdata.2017.186)
Supplement: Supplementary file 1 [file sdata2017186-isa1.zip › s_study_Fontana.txt]

Source Name	Characteristics[organism]	Term Source REF	Term Accession Number	Characteristics[organism part]	Term Source REF	Term Accession Number	Characteristics[sex]	Term Source REF	Term Accession Number	Characteristics[age]	Unit	Term Source REF	Term Accession Number	Protocol REF	Sample Name	Factor Value[genotype]	Factor Value[probiotic strain received]	Factor Value[replicate]
Harlan Laboratories, Charles River, Barcelona, Spain	Rattus norvergicus	NCBITAXON		intestinal mucosa	UBERON	UBERON:0001242	male	PATO	PATO:0000384	6	week	UO	UO:0000034	Experimental design	C01	Zucker lean Lepr+/fa	no strain	replicate_1
Harlan Laboratories, Charles River, Barcelona, Spain	Rattus norvergicus	NCBITAXON		intestinal mucosa	UBERON	UBERON:0001242	male	PATO	PATO:0000384	6	week	UO	UO:0000034	Experimental design	C02	Zucker lean Lepr+/fa	no strain	replicate_2
Harlan Laboratories, Charles River, Barcelona, Spain	Rattus norvergicus	NCBITAXON		intestinal mucosa	UBERON	UBERON:0001242	male	PATO	PATO:0000384	6	week	UO	UO:0000034	Experimental design	C03	Zucker lean Lepr+/fa	no strain	replicate_3
Harlan Laboratories, Charles River, Barcelona, Spain	Rattus norvergicus	NCBITAXON		intestinal mucosa	UBERON	UBERON:0001242	male	PATO	PATO:0000384	6	week	UO	UO:0000034	Experimental design	C04	Zucker lean Lepr+/fa	no strain	replicate_4
Harlan Laboratories, Charles River, Barcelona, Spain	Rattus norvergicus	NCBITAXON		intestinal mucosa	UBERON	UBERON:0001242	male	PATO	PATO:0000384	6	week	UO	UO:0000034	Experimental design	Z1	Zucker-Leprfa/fa	no strain	replicate_1
Harlan Laboratories, Charles River, Barcelona, Spain	Rattus norvergicus	NCBITAXON		intestinal mucosa	UBERON	UBERON:0001242	male	PATO	PATO:0000384	6	week	UO	UO:0000034	Experimental design	Z2	Zucker-Leprfa/fa	no strain	replicate_2
Harlan Laboratories, Charles River, Barcelona, Spain	Rattus norvergicus	NCBITAXON		intestinal mucosa	UBERON	UBERON:0001242	male	PATO	PATO:0000384	6	week	UO	UO:0000034	Experimental design	Z3	Zucker-Leprfa/fa	no strain	replicate_3
Harlan Laboratories, Charles River, Barcelona, Spain	Rattus norvergicus	NCBITAXON		intestinal mucosa	UBERON	UBERON:0001242	male	PATO	PATO:0000384	6	week	UO	UO:0000034	Experimental design	Z4	Zucker-Leprfa/fa	no strain	replicate_4
Harlan Laboratories, Charles River, Barcelona, Spain	Rattus norvergicus	NCBITAXON		intestinal mucosa	UBERON	UBERON:0001242	male	PATO	PATO:0000384	6	week	UO	UO:0000034	Experimental design	C11	Zucker lean Lepr+/fa	placebo	replicate_1
Harlan Laboratories, Charles River, Barcelona, Spain	Rattus norvergicus	NCBITAXON		intestinal mucosa	UBERON	UBERON:0001242	male	PATO	PATO:0000384	6	week	UO	UO:0000034	Experimental design	C13	Zucker lean Lepr+/fa	placebo	replicate_2
Harlan Laboratories, Charles River, Barcelona, Spain	Rattus norvergicus	NCBITAXON		intestinal mucosa	UBERON	UBERON:0001242	male	PATO	PATO:0000384	6	week	UO	UO:0000034	Experimental design	C15	Zucker lean Lepr+/fa	placebo	replicate_3
Harlan Laboratories, Charles River, Barcelona, Spain	Rattus norvergicus	NCBITAXON		intestinal mucosa	UBERON	UBERON:0001242	male	PATO	PATO:0000384	6	week	UO	UO:0000034	Experimental design	C16	Zucker lean Lepr+/fa	placebo	replicate_4
Harlan Laboratories, Charles River, Barcelona, Spain	Rattus norvergicus	NCBITAXON		intestinal mucosa	UBERON	UBERON:0001242	male	PATO	PATO:0000384	6	week	UO	UO:0000034	Experimental design	Z11	Zucker-Leprfa/fa	placebo	replicate_1
Harlan Laboratories, Charles River, Barcelona, Spain	Rattus norvergicus	NCBITAXON		intestinal mucosa	UBERON	UBERON:0001242	male	PATO	PATO:0000384	6	week	UO	UO:0000034	Experimental design	Z13	Zucker-Leprfa/fa	placebo	replicate_2
Harlan Laboratories, Charles River, Barcelona, Spain	Rattus norvergicus	NCBITAXON		intestinal mucosa	UBERON	UBERON:0001242	male	PATO	PATO:0000384	6	week	UO	UO:0000034	Experimental design	Z15	Zucker-Leprfa/fa	placebo	replicate_3
Harlan Laboratories, Charles River, Barcelona, Spain	Rattus norvergicus	NCBITAXON		intestinal mucosa	UBERON	UBERON:0001242	male	PATO	PATO:0000384	6	week	UO	UO:0000034	Experimental design	Z16	Zucker-Leprfa/fa	placebo	replicate_4
Harlan Laboratories, Charles River, Barcelona, Spain	Rattus norvergicus	NCBITAXON		intestinal mucosa	UBERON	UBERON:0001242	male	PATO	PATO:0000384	6	week	UO	UO:0000034	Experimental design	Z21	Zucker-Leprfa/fa	B. breve CNCM I-4035 and L. paracasei CNCM I-4034	replicate_1
Harlan Laboratories, Charles River, Barcelona, Spain	Rattus norvergicus	NCBITAXON		intestinal mucosa	UBERON	UBERON:0001242	male	PATO	PATO:0000384	6	week	UO	UO:0000034	Experimental design	Z23	Zucker-Leprfa/fa	B. breve CNCM I-4035 and L. paracasei CNCM I-4034	replicate_3
Harlan Laboratories, Charles River, Barcelona, Spain	Rattus norvergicus	NCBITAXON		intestinal mucosa	UBERON	UBERON:0001242	male	PATO	PATO:0000384	6	week	UO	UO:0000034	Experimental design	Z25	Zucker-Leprfa/fa	B. breve CNCM I-4035 and L. paracasei CNCM I-4034	replicate_2
Harlan Laboratories, Charles River, Barcelona, Spain	Rattus norvergicus	NCBITAXON		intestinal mucosa	UBERON	UBERON:0001242	male	PATO	PATO:0000384	6	week	UO	UO:0000034	Experimental design	Z26	Zucker-Leprfa/fa	B. breve CNCM I-4035 and L. paracasei CNCM I-4034	replicate_4
Harlan Laboratories, Charles River, Barcelona, Spain	Rattus norvergicus	NCBITAXON		intestinal mucosa	UBERON	UBERON:0001242	male	PATO	PATO:0000384	6	week	UO	UO:0000034	Experimental design	Z31	Zucker-Leprfa/fa	B. breve CNCM I-4035	replicate_1
Harlan Laboratories, Charles River, Barcelona, Spain	Rattus norvergicus	NCBITAXON		intestinal mucosa	UBERON	UBERON:0001242	male	PATO	PATO:0000384	6	week	UO	UO:0000034	Experimental design	Z33	Zucker-Leprfa/fa	B. breve CNCM I-4035	replicate_3
Harlan Laboratories, Charles River, Barcelona, Spain	Rattus norvergicus	NCBITAXON		intestinal mucosa	UBERON	UBERON:0001242	male	PATO	PATO:0000384	6	week	UO	UO:0000034	Experimental design	Z35	Zucker-Leprfa/fa	B. breve CNCM I-4035	replicate_2
Harlan Laboratories, Charles River, Barcelona, Spain	Rattus norvergicus	NCBITAXON		intestinal mucosa	UBERON	UBERON:0001242	male	PATO	PATO:0000384	6	week	UO	UO:0000034	Experimental design	Z36	Zucker-Leprfa/fa	B. breve CNCM I-4035	replicate_4
Harlan Laboratories, Charles River, Barcelona, Spain	Rattus norvergicus	NCBITAXON		intestinal mucosa	UBERON	UBERON:0001242	male	PATO	PATO:0000384	6	week	UO	UO:0000034	Experimental design	Z41	Zucker-Leprfa/fa	L. paracasei CNCM I-4034	replicate_1
Harlan Laboratories, Charles River, Barcelona, Spain	Rattus norvergicus	NCBITAXON		intestinal mucosa	UBERON	UBERON:0001242	male	PATO	PATO:0000384	6	week	UO	UO:0000034	Experimental design	Z43	Zucker-Leprfa/fa	L. paracasei CNCM I-4034	replicate_3
Harlan Laboratories, Charles River, Barcelona, Spain	Rattus norvergicus	NCBITAXON		intestinal mucosa	UBERON	UBERON:0001242	male	PATO	PATO:0000384	6	week	UO	UO:0000034	Experimental design	Z45	Zucker-Leprfa/fa	L. paracasei CNCM I-4034	replicate_2
Harlan Laboratories, Charles River, Barcelona, Spain	Rattus norvergicus	NCBITAXON		intestinal mucosa	UBERON	UBERON:0001242	male	PATO	PATO:0000384	6	week	UO	UO:0000034	Experimental design	Z46	Zucker-Leprfa/fa	L. paracasei CNCM I-4034	replicate_4
Harlan Laboratories, Charles River, Barcelona, Spain	Rattus norvergicus	NCBITAXON		intestinal mucosa	UBERON	UBERON:0001242	male	PATO	PATO:0000384	6	week	UO	UO:0000034	Experimental design	Z51	Zucker-Leprfa/fa	L. rhamnosus CNCM I-4036	replicate_1
Harlan Laboratories, Charles River, Barcelona, Spain	Rattus norvergicus	NCBITAXON		intestinal mucosa	UBERON	UBERON:0001242	male	PATO	PATO:0000384	6	week	UO	UO:0000034	Experimental design	Z57	Zucker-Leprfa/fa	L. rhamnosus CNCM I-4036	replicate_3
Harlan Laboratories, Charles River, Barcelona, Spain	Rattus norvergicus	NCBITAXON		intestinal mucosa	UBERON	UBERON:0001242	male	PATO	PATO:0000384	6	week	UO	UO:0000034	Experimental design	Z55	Zucker-Leprfa/fa	L. rhamnosus CNCM I-4036	replicate_2
Harlan Laboratories, Charles River, Barcelona, Spain	Rattus norvergicus	NCBITAXON		intestinal mucosa	UBERON	UBERON:0001242	male	PATO	PATO:0000384	6	week	UO	UO:0000034	Experimental design	Z56	Zucker-Leprfa/fa	L. rhamnosus CNCM I-4036	replicate_4
