# Supplementary material for: Gene expression profiling in the intestinal mucosa of obese rats administered probiotic bacteria
Source: Sci Data. 2017 Dec 12;4:170186. doi: 10.1038/sdata.2017.186 (PMC5726311; doi:10.1038/sdata.2017.186)
Supplement: Supplementary file 1 [file sdata2017186-isa1.zip › a_assay_Fontana.txt]

Sample Name	Protocol REF	Parameter Value[array]	Parameter Value[manufacturer]	Assay Name	Raw Data File	Comment[Data Repository]	Comment[Data Record Accession]	Comment[Data Record URI]	Factor Value[genotype]	Factor Value[probiotic strain received]	Factor Value[replicate]
C01	DNA microarray	"Affymetrix Rat Gene 1.1 ST
Array Plates"	Affymetrix Inc., Santa Clara, CA	A05_171111_11SE560	GSM1904446	Gene Expression Omnibus	GSE73848	https://www.ncbi.nlm.nih.gov/geo/query/acc.cgi?acc=GSE73848	Zucker lean Lepr+/fa	no strain	replicate_1
C02	DNA microarray	"Affymetrix Rat Gene 1.1 ST
Array Plates"	Affymetrix Inc., Santa Clara, CA	E05_171111_11SE561	GSM1904462	Gene Expression Omnibus	GSE73848	https://www.ncbi.nlm.nih.gov/geo/query/acc.cgi?acc=GSE73848	Zucker lean Lepr+/fa	no strain	replicate_2
C03	DNA microarray	"Affymetrix Rat Gene 1.1 ST
Array Plates"	Affymetrix Inc., Santa Clara, CA	A05_171111_11SE562	GSM1904447	Gene Expression Omnibus	GSE73848	https://www.ncbi.nlm.nih.gov/geo/query/acc.cgi?acc=GSE73848	Zucker lean Lepr+/fa	no strain	replicate_3
C04	DNA microarray	"Affymetrix Rat Gene 1.1 ST
Array Plates"	Affymetrix Inc., Santa Clara, CA	E05_171111_11SE563	GSM1904463	Gene Expression Omnibus	GSE73848	https://www.ncbi.nlm.nih.gov/geo/query/acc.cgi?acc=GSE73848	Zucker lean Lepr+/fa	no strain	replicate_4
Z1	DNA microarray	"Affymetrix Rat Gene 1.1 ST
Array Plates"	Affymetrix Inc., Santa Clara, CA	A07_171111_11SE564	GSM1904448	Gene Expression Omnibus	GSE73848	https://www.ncbi.nlm.nih.gov/geo/query/acc.cgi?acc=GSE73848	Zucker-Leprfa/fa	no strain	replicate_1
Z2	DNA microarray	"Affymetrix Rat Gene 1.1 ST
Array Plates"	Affymetrix Inc., Santa Clara, CA	E07_171111_11SE565	GSM1904464	Gene Expression Omnibus	GSE73848	https://www.ncbi.nlm.nih.gov/geo/query/acc.cgi?acc=GSE73848	Zucker-Leprfa/fa	no strain	replicate_2
Z3	DNA microarray	"Affymetrix Rat Gene 1.1 ST
Array Plates"	Affymetrix Inc., Santa Clara, CA	A07_171111_11SE566	GSM1904449	Gene Expression Omnibus	GSE73848	https://www.ncbi.nlm.nih.gov/geo/query/acc.cgi?acc=GSE73848	Zucker-Leprfa/fa	no strain	replicate_3
Z4	DNA microarray	"Affymetrix Rat Gene 1.1 ST
Array Plates"	Affymetrix Inc., Santa Clara, CA	E07_171111_11SE567	GSM1904465	Gene Expression Omnibus	GSE73848	https://www.ncbi.nlm.nih.gov/geo/query/acc.cgi?acc=GSE73848	Zucker-Leprfa/fa	no strain	replicate_4
C11	DNA microarray	"Affymetrix Rat Gene 1.1 ST
Array Plates"	Affymetrix Inc., Santa Clara, CA	B05_171111_11SE568	GSM1904450	Gene Expression Omnibus	GSE73848	https://www.ncbi.nlm.nih.gov/geo/query/acc.cgi?acc=GSE73848	Zucker lean Lepr+/fa	placebo	replicate_1
C13	DNA microarray	"Affymetrix Rat Gene 1.1 ST
Array Plates"	Affymetrix Inc., Santa Clara, CA	F05_171111_11SE569	GSM1904466	Gene Expression Omnibus	GSE73848	https://www.ncbi.nlm.nih.gov/geo/query/acc.cgi?acc=GSE73848	Zucker lean Lepr+/fa	placebo	replicate_2
C15	DNA microarray	"Affymetrix Rat Gene 1.1 ST
Array Plates"	Affymetrix Inc., Santa Clara, CA	B05_171111_11SE570	GSM1904451	Gene Expression Omnibus	GSE73848	https://www.ncbi.nlm.nih.gov/geo/query/acc.cgi?acc=GSE73848	Zucker lean Lepr+/fa	placebo	replicate_3
C16	DNA microarray	"Affymetrix Rat Gene 1.1 ST
Array Plates"	Affymetrix Inc., Santa Clara, CA	F05_171111_11SE571	GSM1904467	Gene Expression Omnibus	GSE73848	https://www.ncbi.nlm.nih.gov/geo/query/acc.cgi?acc=GSE73848	Zucker lean Lepr+/fa	placebo	replicate_4
Z11	DNA microarray	"Affymetrix Rat Gene 1.1 ST
Array Plates"	Affymetrix Inc., Santa Clara, CA	B07_171111_11SE572	GSM1904452	Gene Expression Omnibus	GSE73848	https://www.ncbi.nlm.nih.gov/geo/query/acc.cgi?acc=GSE73848	Zucker-Leprfa/fa	placebo	replicate_1
Z13	DNA microarray	"Affymetrix Rat Gene 1.1 ST
Array Plates"	Affymetrix Inc., Santa Clara, CA	F07_171111_11SE573	GSM1904468	Gene Expression Omnibus	GSE73848	https://www.ncbi.nlm.nih.gov/geo/query/acc.cgi?acc=GSE73848	Zucker-Leprfa/fa	placebo	replicate_2
Z15	DNA microarray	"Affymetrix Rat Gene 1.1 ST
Array Plates"	Affymetrix Inc., Santa Clara, CA	B07_171111_11SE574	GSM1904453	Gene Expression Omnibus	GSE73848	https://www.ncbi.nlm.nih.gov/geo/query/acc.cgi?acc=GSE73848	Zucker-Leprfa/fa	placebo	replicate_3
Z16	DNA microarray	"Affymetrix Rat Gene 1.1 ST
Array Plates"	Affymetrix Inc., Santa Clara, CA	F07_171111_11SE575	GSM1904469	Gene Expression Omnibus	GSE73848	https://www.ncbi.nlm.nih.gov/geo/query/acc.cgi?acc=GSE73848	Zucker-Leprfa/fa	placebo	replicate_4
Z21	DNA microarray	"Affymetrix Rat Gene 1.1 ST
Array Plates"	Affymetrix Inc., Santa Clara, CA	C05_171111_11SE576	GSM1904454	Gene Expression Omnibus	GSE73848	https://www.ncbi.nlm.nih.gov/geo/query/acc.cgi?acc=GSE73848	Zucker-Leprfa/fa	B. breve CNCM I-4035 and L. paracasei CNCM I-4034	replicate_1
Z23	DNA microarray	"Affymetrix Rat Gene 1.1 ST
Array Plates"	Affymetrix Inc., Santa Clara, CA	G05_171111_11SE577	GSM1904470	Gene Expression Omnibus	GSE73848	https://www.ncbi.nlm.nih.gov/geo/query/acc.cgi?acc=GSE73848	Zucker-Leprfa/fa	B. breve CNCM I-4035 and L. paracasei CNCM I-4034	replicate_3
Z25	DNA microarray	"Affymetrix Rat Gene 1.1 ST
Array Plates"	Affymetrix Inc., Santa Clara, CA	C05_171111_11SE578	GSM1904455	Gene Expression Omnibus	GSE73848	https://www.ncbi.nlm.nih.gov/geo/query/acc.cgi?acc=GSE73848	Zucker-Leprfa/fa	B. breve CNCM I-4035 and L. paracasei CNCM I-4034	replicate_2
Z26	DNA microarray	"Affymetrix Rat Gene 1.1 ST
Array Plates"	Affymetrix Inc., Santa Clara, CA	G05_171111_11SE579	GSM1904471	Gene Expression Omnibus	GSE73848	https://www.ncbi.nlm.nih.gov/geo/query/acc.cgi?acc=GSE73848	Zucker-Leprfa/fa	B. breve CNCM I-4035 and L. paracasei CNCM I-4034	replicate_4
Z31	DNA microarray	"Affymetrix Rat Gene 1.1 ST
Array Plates"	Affymetrix Inc., Santa Clara, CA	C07_171111_11SE580	GSM1904456	Gene Expression Omnibus	GSE73848	https://www.ncbi.nlm.nih.gov/geo/query/acc.cgi?acc=GSE73848	Zucker-Leprfa/fa	B. breve CNCM I-4035	replicate_1
Z33	DNA microarray	"Affymetrix Rat Gene 1.1 ST
Array Plates"	Affymetrix Inc., Santa Clara, CA	G07_171111_11SE581	GSM1904472	Gene Expression Omnibus	GSE73848	https://www.ncbi.nlm.nih.gov/geo/query/acc.cgi?acc=GSE73848	Zucker-Leprfa/fa	B. breve CNCM I-4035	replicate_3
Z35	DNA microarray	"Affymetrix Rat Gene 1.1 ST
Array Plates"	Affymetrix Inc., Santa Clara, CA	C07_171111_11SE582	GSM1904457	Gene Expression Omnibus	GSE73848	https://www.ncbi.nlm.nih.gov/geo/query/acc.cgi?acc=GSE73848	Zucker-Leprfa/fa	B. breve CNCM I-4035	replicate_2
Z36	DNA microarray	"Affymetrix Rat Gene 1.1 ST
Array Plates"	Affymetrix Inc., Santa Clara, CA	G07_171111_11SE583	GSM1904473	Gene Expression Omnibus	GSE73848	https://www.ncbi.nlm.nih.gov/geo/query/acc.cgi?acc=GSE73848	Zucker-Leprfa/fa	B. breve CNCM I-4035	replicate_4
Z41	DNA microarray	"Affymetrix Rat Gene 1.1 ST
Array Plates"	Affymetrix Inc., Santa Clara, CA	D05_171111_11SE584	GSM1904458	Gene Expression Omnibus	GSE73848	https://www.ncbi.nlm.nih.gov/geo/query/acc.cgi?acc=GSE73848	Zucker-Leprfa/fa	L. paracasei CNCM I-4034	replicate_1
Z43	DNA microarray	"Affymetrix Rat Gene 1.1 ST
Array Plates"	Affymetrix Inc., Santa Clara, CA	H05_171111_11SE585	GSM1904474	Gene Expression Omnibus	GSE73848	https://www.ncbi.nlm.nih.gov/geo/query/acc.cgi?acc=GSE73848	Zucker-Leprfa/fa	L. paracasei CNCM I-4034	replicate_3
Z45	DNA microarray	"Affymetrix Rat Gene 1.1 ST
Array Plates"	Affymetrix Inc., Santa Clara, CA	D05_171111_11SE586	GSM1904459	Gene Expression Omnibus	GSE73848	https://www.ncbi.nlm.nih.gov/geo/query/acc.cgi?acc=GSE73848	Zucker-Leprfa/fa	L. paracasei CNCM I-4034	replicate_2
Z46	DNA microarray	"Affymetrix Rat Gene 1.1 ST
Array Plates"	Affymetrix Inc., Santa Clara, CA	H05_171111_11SE587	GSM1904475	Gene Expression Omnibus	GSE73848	https://www.ncbi.nlm.nih.gov/geo/query/acc.cgi?acc=GSE73848	Zucker-Leprfa/fa	L. paracasei CNCM I-4034	replicate_4
Z51	DNA microarray	"Affymetrix Rat Gene 1.1 ST
Array Plates"	Affymetrix Inc., Santa Clara, CA	D07_171111_11SE588	GSM1904460	Gene Expression Omnibus	GSE73848	https://www.ncbi.nlm.nih.gov/geo/query/acc.cgi?acc=GSE73848	Zucker-Leprfa/fa	L. rhamnosus CNCM I-4036	replicate_1
Z57	DNA microarray	"Affymetrix Rat Gene 1.1 ST
Array Plates"	Affymetrix Inc., Santa Clara, CA	H07_171111_11SE589	GSM1904476	Gene Expression Omnibus	GSE73848	https://www.ncbi.nlm.nih.gov/geo/query/acc.cgi?acc=GSE73848	Zucker-Leprfa/fa	L. rhamnosus CNCM I-4036	replicate_3
Z55	DNA microarray	"Affymetrix Rat Gene 1.1 ST
Array Plates"	Affymetrix Inc., Santa Clara, CA	D07_171111_11SE590	GSM1904461	Gene Expression Omnibus	GSE73848	https://www.ncbi.nlm.nih.gov/geo/query/acc.cgi?acc=GSE73848	Zucker-Leprfa/fa	L. rhamnosus CNCM I-4036	replicate_2
Z56	DNA microarray	"Affymetrix Rat Gene 1.1 ST
Array Plates"	Affymetrix Inc., Santa Clara, CA	H07_171111_11SE591	GSM1904477	Gene Expression Omnibus	GSE73848	https://www.ncbi.nlm.nih.gov/geo/query/acc.cgi?acc=GSE73848	Zucker-Leprfa/fa	L. rhamnosus CNCM I-4036	replicate_4
